# Supplementary material for: Plant Diversity and Abundance Response to the Effects of Soil Properties and Growth Forms in Grasslands
Source: Plants (Basel). 2026 Jun 18;15(12):1895. doi: 10.3390/plants15121895 (PMC13306569; doi:10.3390/plants15121895)
Supplement: Supplementary file 1 [file plants-15-01895-s001.zip]

Archive with 1 entries (1 files):
- plants-4232325 Supplementary Materials.pdf
